# Supplementary material for: MICa/b‐dependent activation of natural killer cells by CD64 + inflammatory type 2 dendritic cells contributes to autoimmunity
Source: EMBO J. 2023 Nov 2;42(23):e113714. doi: 10.15252/embj.2023113714 (PMC10690448; doi:10.15252/embj.2023113714)
Supplement: Supplementary file 2 — Source Data for Figure 1 [file EMBJ-42-e113714-s002.zip]

Archive with 33 entries (16 files):
- Figure_1/
- Figure_1/.DS_Store
- Figure_1/1A/
- Figure_1/1A/Numerical_values_Flow_cytometry.xlsx
- Figure_1/1B/
- Figure_1/1B/Numerical_data_Cell_count.xlsx
- Figure_1/1C/
- Figure_1/1C/Numerical_values_Flow_cytometry.xlsx
- Figure_1/1D/
- Figure_1/1D/Numerical_data_Cell_count.xlsx
- Figure_1/1E/
- Figure_1/1E/Image_data.xlsx
- Figure_1/1F/
- Figure_1/1F/Quantification.xlsx
- Figure_1/1G/
- Figure_1/1G/Image_data.xlsx
- __MACOSX/
- __MACOSX/Figure_1/
- __MACOSX/Figure_1/._.DS_Store
- __MACOSX/Figure_1/1A/
- __MACOSX/Figure_1/1A/._Numerical_values_Flow_cytometry.xlsx
- __MACOSX/Figure_1/1B/
- __MACOSX/Figure_1/1B/._Numerical_data_Cell_count.xlsx
- __MACOSX/Figure_1/1C/
- __MACOSX/Figure_1/1C/._Numerical_values_Flow_cytometry.xlsx
- __MACOSX/Figure_1/1D/
- __MACOSX/Figure_1/1D/._Numerical_data_Cell_count.xlsx
- __MACOSX/Figure_1/1E/
- __MACOSX/Figure_1/1E/._Image_data.xlsx
- __MACOSX/Figure_1/1F/
- __MACOSX/Figure_1/1F/._Quantification.xlsx
- __MACOSX/Figure_1/1G/
- __MACOSX/Figure_1/1G/._Image_data.xlsx
