# Supplementary material for: MICa/b‐dependent activation of natural killer cells by CD64 + inflammatory type 2 dendritic cells contributes to autoimmunity
Source: EMBO J. 2023 Nov 2;42(23):e113714. doi: 10.15252/embj.2023113714 (PMC10690448; doi:10.15252/embj.2023113714)
Supplement: Supplementary file 2 — Source Data for Figure 1 [file EMBJ-42-e113714-s002.zip › Figure_1/1A/Numerical_values_Flow_cytometry.xlsx]

## Sheet: Hoja1
	HD (%)	pSS (%)
CD56- CD16+	7.4	9.4
CD56dim CD16+	72	76
CD56hi CD16+	0.92	4.8
CD56- CD16+	2.8	3.5
