# Supplementary material for: MICa/b‐dependent activation of natural killer cells by CD64 + inflammatory type 2 dendritic cells contributes to autoimmunity
Source: EMBO J. 2023 Nov 2;42(23):e113714. doi: 10.15252/embj.2023113714 (PMC10690448; doi:10.15252/embj.2023113714)
Supplement: Supplementary file 2 — Source Data for Figure 1 [file EMBJ-42-e113714-s002.zip › Figure_1/1B/Numerical_data_Cell_count.xlsx]

## Sheet: Hoja1
	Numerical value of NK cells	Numerial value of live cells
HD 01	12316	78675
HD 02	42117	166501
HD 03	25638	117641
HD 04	17991	204243
HD 05	28524	169767
HD 06	15231	151323
HD 07	14398	129221
HD 08	14481	110807
HD 09	5971	98129
HD 10	11671	92717
HD 11	9909	103630
HD 12	15062	165831
HD 13	17693	186184
HD 14	21631	196715
HD 15	13992	172204
HD 16	33600	203114
HD 17	30007	171922
HD 18	16049	105106
HD 19	7884	98245
HD 20	12503	138670
HD 21	12195	103893
HD 22	13122	147730
HD 23	12617	133054
HD 24	33304	398482
HD 25	11381	116364
HD 26	26552	236242
HD 27	78322	437000
HD 28	5950	51256
HD 29	17564	107980
HD 30	23645	199539
HD 31	8289	87813
HD 32	13477	154538
HD 33	24280	172567
HD 34	26116	189780
HD 35	26740	192153
HD 36	26618	150939
HD 37	14712	139425
HD 38	10784	112808
HD 39	11993	70605
HD 40	11468	156547
HD 41	8565	148950
HD 42	16365	158684
HD 43	9659	143619
HD 44	18130	198798
HD 45	9660	122551
HD 46	17441	184287
HD 47	3406	85139
HD 48	42672	229738
HD 49	11268	123500
HD 50	32604	129260
HD 51	20889	177676
HD 52	28507	211842
HD 53	29050	235708
HD 54	11565	225249
HD 55	22777	209349
HD 56	13217	206662
Sjogren 01	27230	164962
Sjogren 02	10387	118599
Sjogren 03	36568	326417
Sjogren 04	55055	515000
Sjogren 05	4975	173757
Sjogren 06	6597	127190
Sjogren 07	7948	115234
Sjogren 08	10253	92602
Sjogren 09	21346	81813
Sjogren 10	6646	47009
Sjogren 11	5677	54987
Sjogren 12	10493	87103
Sjogren 13	24693	245531
Sjogren 14	18590	197783
Sjogren 15	5969	174079
Sjogren 16	12395	58436
Sjogren 17	18978	122537
Sjogren 18	5801	56871
Sjogren 19	20116	124423
Sjogren 20	10190	133642
Sjogren 21	16372	122562
Sjogren 22	11222	172809
Sjogren 23	8053	157676
Sjogren 24	12480	78162
Sjogren 25	46066	165214
Sjogren 26	5312	51740
Sjogren 27	42924	281357
Sjogren 28	19484	216706
Sjogren 29	9158	111664
Sjogren 30	12784	224441
Sjogren 31	9936	135663
Sjogren 32	16746	162989
Sjogren 33	6646	110823
Sjogren 34	4225	122079
Sjogren 35	14124	119656
Sjogren 36	6475	149359
Sjogren 37	68332	274701
Sjogren 38	28575	352552
Sjogren 39	25582	140401
Sjogren 40	20346	145929
Sjogren 41	14842	193438
Sjogren 42	28157	229915
Sjogren 43	33897	250513
Sjogren 44	11101	105445
Sjogren 45	17044	238759
Sjogren 46	78601	360500
Sjogren 47	20752	230489
Sjogren 48	20707	319105
