# Supplementary material for: MICa/b‐dependent activation of natural killer cells by CD64 + inflammatory type 2 dendritic cells contributes to autoimmunity
Source: EMBO J. 2023 Nov 2;42(23):e113714. doi: 10.15252/embj.2023113714 (PMC10690448; doi:10.15252/embj.2023113714)
Supplement: Supplementary file 2 — Source Data for Figure 1 [file EMBJ-42-e113714-s002.zip › Figure_1/1C/Numerical_values_Flow_cytometry.xlsx]

## Sheet: Hoja1
	Proportions of cells from dot plot panel
IFNg+ CD107a-	15.4
IFNg+ CD107a+	5.84
IFNg- CD107a+	19.3
IFNg- CD107a-	59.4
	Proportions of total CD107a+ cells
	HD	pSS	HQ	No-HQ
HD 03	9.68
HD 04	16.7
HD 06	10
HD 09	4.23
HD 10	20
HD 11	13.8
HD 20	7.82
HD 21	5
HD 22	13.6
HD 23	5.15
HD 24	6.95
HD 25	0
HD 26	2.6
HD 27	7.82
HD 28	4.76
HD 29	8.32
Sjogren 01		11.2		11.2
Sjogren 03		16.7		16.7
Sjogren 04		19.3		19.3
Sjogren 04		35		35
Sjogren 08		14		14
Sjogren 23		25	25
Sjogren 24		36.7	36.7
Sjogren 28		37.5		37.5
Sjogren 29		46.2	46.2
Sjogren 30		11.6	11.6
Sjogren 32		8.9		8.9
Sjogren 33		3.44		3.44
Sjogren 34		5.94		5.94
Sjogren 35		7.53		7.53
Sjogren 36		7.45	7.45
Sjogren 38		8.81	8.81
Sjogren 41		18.2	18.2
Sjogren 42		9.45	9.45
Sjogren 43		16.8		16.8
	Proportions of CD107a+ IFNg+ cells
	HD	pSS	HQ	No-HQ
HD 03	3.23
HD 04	0
HD 06	10
HD 09	0.22
HD 10	0
HD 11	1.79
HD 20	0.56
HD 21	0.45
HD 22	6.82
HD 23	0
HD 24	0.66
HD 25	0
HD 26	1.3
HD 27	0.41
HD 28	0
HD 29	0.83
Sjogren 01		1.4		1.4
Sjogren 03		2.78		2.78
Sjogren 04		1.44		1.44
Sjogren 04		5.23		5.23
Sjogren 08		2.33		2.33
Sjogren 23		0	0
Sjogren 24		2.04	2.04
Sjogren 28		25		25
Sjogren 29		7.69	7.69
Sjogren 30		4.27	4.27
Sjogren 32		1.65		1.65
Sjogren 33		0.96		0.96
Sjogren 34		1.05		1.05
Sjogren 35		1.08		1.08
Sjogren 36		2.13	2.13
Sjogren 38		3.36	3.36
Sjogren 41		0.71	0.71
Sjogren 42		2.78	2.78
Sjogren 43		0.69		0.69
