# Supplementary material for: MICa/b‐dependent activation of natural killer cells by CD64 + inflammatory type 2 dendritic cells contributes to autoimmunity
Source: EMBO J. 2023 Nov 2;42(23):e113714. doi: 10.15252/embj.2023113714 (PMC10690448; doi:10.15252/embj.2023113714)
Supplement: Supplementary file 2 — Source Data for Figure 1 [file EMBJ-42-e113714-s002.zip › Figure_1/1D/Numerical_data_Cell_count.xlsx]

## Sheet: Hoja1
	Cell count of violet trace- K562-GFP
HD 01	5177
HD 02	12797
HD 03	25903
HD 04	12777
HD 05	7618
HD 06	17823
HD 07	25279
HD 08	9545
HD 09	45562
HD 10	7659
K562-GFP	3387
K562-GFP	2947
K562-GFP	2448
K562-GFP	16872
K562-GFP	11989
K562-GFP	1443
K562-GFP	23254
K562-GFP	7012
K562-GFP	41677
K562-GFP	19359
K562-GFP	13901
K562-GFP	25735
Sjogren 9	4572
Sjogren 10	7643
Sjogren 29	1358
Sjogren 30	5850
Sjogren 32	37132
Sjogren 33	9172
Sjogren 34	8757
Sjogren 35	13369
Sjogren 36	26493
Sjogren 37	4460
Sjogren 38	5666
Sjogren 40	19936
