# Supplementary material for: MICa/b‐dependent activation of natural killer cells by CD64 + inflammatory type 2 dendritic cells contributes to autoimmunity
Source: EMBO J. 2023 Nov 2;42(23):e113714. doi: 10.15252/embj.2023113714 (PMC10690448; doi:10.15252/embj.2023113714)
Supplement: Supplementary file 2 — Source Data for Figure 1 [file EMBJ-42-e113714-s002.zip › Figure_1/1F/Quantification.xlsx]

## Sheet: Hoja1
High infiltrated Area. Colocalization Granzima/CD56 area							Low infiltrated area. Colocalization Granzima/CD56 area
	CD56-GZ							CD56-GZ
Sj 30	529.155						Sj 30	710.945
Sj 29	728.162						Sj 29	102.014
Sj 34	2164.97						Sj 34	1054.72
Sj 16	579.804						Sj 16	442.206
Sj 36	1592.06						Sj 36	326.992
Sj 30	1163.91						Sj 30	671.344
Sj 31	2628.13						Sj 31	914.113
High infiltrated Area. Colocalization ( Granzima/CD56 area)/DAPI area*100							Low infiltrated area. Colocalization (Granzima/CD56 area)/DAPI area*100
	CD56-GZ	DAPI	%					CD56-GZ	DAPI	%
Sj 30	529.155	2294.25	23.0644				Sj 30	710.945	3114.96	22.8236
Sj 29	728.162	3911.85	18.6143				Sj 29	102.014	1687.62	6.04486
Sj 34	2164.97	6738.69	32.1275				Sj 34	1054.72	3525.02	29.921
Sj 16	579.804	4014	14.4445				Sj 16	442.206	4509.01	9.80716
Sj 36	1592.06	5103.31	31.1966				Sj 36	327	1379.99	23.6958
Sj 30	1163.91	1352.16	86.0781				Sj 30	671.344	1352.16	49.6498
Sj 31	2628.13	7447.77	35.2874				Sj 31	914.113	3714.13	24.6118
