# Supplementary material for: MICa/b‐dependent activation of natural killer cells by CD64 + inflammatory type 2 dendritic cells contributes to autoimmunity
Source: EMBO J. 2023 Nov 2;42(23):e113714. doi: 10.15252/embj.2023113714 (PMC10690448; doi:10.15252/embj.2023113714)
Supplement: Supplementary file 3 — Source Data for Figure 2 [file EMBJ-42-e113714-s007.zip]

Archive with 31 entries (16 files):
- Figure_2/
- Figure_2/.DS_Store
- Figure_2/2A/
- Figure_2/2A/Numerical_data_Cell_count.xlsx
- Figure_2/2A/~$Numerical_data_Cell_count.xlsx
- Figure_2/2B/
- Figure_2/2B/Image_data.xlsx
- Figure_2/2C/
- Figure_2/2C/Numerical_data_Cell_count.xlsx
- Figure_2/2D/
- Figure_2/2D/Image_data.xlsx
- Figure_2/2E/
- Figure_2/2E/Image_quantif.xlsx
- Figure_2/2F/
- Figure_2/2F/Numerical_Data_Cell_count.xlsx
- __MACOSX/
- __MACOSX/Figure_2/
- __MACOSX/Figure_2/._.DS_Store
- __MACOSX/Figure_2/2A/
- __MACOSX/Figure_2/2A/._Numerical_data_Cell_count.xlsx
- __MACOSX/Figure_2/2A/._~$Numerical_data_Cell_count.xlsx
- __MACOSX/Figure_2/2B/
- __MACOSX/Figure_2/2B/._Image_data.xlsx
- __MACOSX/Figure_2/2C/
- __MACOSX/Figure_2/2C/._Numerical_data_Cell_count.xlsx
- __MACOSX/Figure_2/2D/
- __MACOSX/Figure_2/2D/._Image_data.xlsx
- __MACOSX/Figure_2/2E/
- __MACOSX/Figure_2/2E/._Image_quantif.xlsx
- __MACOSX/Figure_2/2F/
- __MACOSX/Figure_2/2F/._Numerical_Data_Cell_count.xlsx
