# Supplementary material for: MICa/b‐dependent activation of natural killer cells by CD64 + inflammatory type 2 dendritic cells contributes to autoimmunity
Source: EMBO J. 2023 Nov 2;42(23):e113714. doi: 10.15252/embj.2023113714 (PMC10690448; doi:10.15252/embj.2023113714)
Supplement: Supplementary file 3 — Source Data for Figure 2 [file EMBJ-42-e113714-s007.zip › Figure_2/2C/Numerical_data_Cell_count.xlsx]

## Sheet: Hoja1
	Cell count from DR+ cells	Cell count from CD14+ and CD14low cells
HD 01	2242	51193
HD 02	5453	33924
HD 03	5569	65400
HD 04	4672	25325
HD 05	4826	35416
HD 06	5514	41333
HD 07	5881	28457
HD 08	4120	39161
HD 09	3984	39352
HD 10	2298	28988
HD 11	4956	43114
HD 12	3462	14791
HD 13	2894	37716
HD 14	6512	16891
HD 15	5858	60815
HD 16	1792	2803
HD 17	3610	10545
HD 18	4956	20731
HD 19	4225	15480
HD 20	7760	62916
HD 21	7272	48599
HD 22	6324	89515
HD 23	6512	92133
HD 24	3357	13962
HD 25	4526	17309
HD 26	6718	29600
HD 27	2550	19660
HD 28	2503	25419
HD 29	5069	25074
HD 30	6608	43371
HD 31	3761	19366
HD 32	5596	22705
HD 33	3143	13307
HD 34	5152	19176
HD 35	7044	20102
HD 36	3464	32842
HD 37	2529	23086
HD 38	4854	25140
HD 39	5318	35243
HD 40	6997	40507
HD 41	5683	31669
HD 42	8043	36886
HD 43	3995	39973
HD 44	3173	22318
HD 45	17867	140423
HD 46	4074	53312
Sjogren 01	8881	60945
Sjogren 04	4374	17429
Sjogren 05	4246	78488
Sjogren 07	7733	39890
Sjogren 08	4139	46618
Sjogren 09	7819	124541
Sjogren 10	6292	20216
Sjogren 11	7640	78534
Sjogren 12	4625	81927
Sjogren 13	3817	13890
Sjogren 15	7343	34193
Sjogren 17	20474	23722
Sjogren 22	21054	23657
Sjogren 23	6314	26920
Sjogren 24	1265	41495
Sjogren 25	1176	14267
Sjogren 26	9767	71037
Sjogren 27	5716	43266
Sjogren 28	8360	65623
Sjogren 29	9871	6744
Sjogren 30	9224	19015
Sjogren 31	1098	1192
Sjogren 32	11188	43062
Sjogren 33	4509	8991
Sjogren 34	3724	16854
Sjogren 35	5290	29022
Sjogren 36	3770	12992
Sjogren 37	3513	18384
Sjogren 38	5195	16180
Sjogren 39	2727	19251
Sjogren 39	2657	8711
Sjogren 41	4621	16404
Sjogren 42	3440	8421
Sjogren 43	16330	44785
Sjogren 44	6458	27736
Sjogren 45	14687	50036
Sjogren 46	522	77784
Sjogren 47	2743	60762
Sjogren 48	6313	73035
Sjogren 49	7011	64434
Sjogren 51	9109	63313
