# Supplementary material for: MICa/b‐dependent activation of natural killer cells by CD64 + inflammatory type 2 dendritic cells contributes to autoimmunity
Source: EMBO J. 2023 Nov 2;42(23):e113714. doi: 10.15252/embj.2023113714 (PMC10690448; doi:10.15252/embj.2023113714)
Supplement: Supplementary file 3 — Source Data for Figure 2 [file EMBJ-42-e113714-s007.zip › Figure_2/2E/Image_quantif.xlsx]

## Sheet: Hoja1
	Number of cells
	Colocalization CD1c-DR	Colocalization CD1c-DR-MICab+	Colocalization CD1c-DR MICab-
Sjogren 34	25	23	2
Sjogren 14	41	22	19
Sjogren 15	4	2	2
Sjogren 31	57	40	17
Sjogren 25	28	26	2
				Proportion of cells
	CD1c+ DR+ MICab+	CD1c+ DR+ MICab-		CD1c+ DR+ MICab+	CD1c+ DR+ MICab-
Sjogren 34	23	2	Sjogren 34	92	8
Sjogren 14	22	19	Sjogren 14	53.6585	46.3415
Sjogren15	4	2	Sjogren15	100	50
Sjogren 31	40	17	Sjogren 31	70.1754	29.8246
Sjogren 25	26	2	Sjogren 25	92.8571	7.14286
