# Supplementary material for: MICa/b‐dependent activation of natural killer cells by CD64 + inflammatory type 2 dendritic cells contributes to autoimmunity
Source: EMBO J. 2023 Nov 2;42(23):e113714. doi: 10.15252/embj.2023113714 (PMC10690448; doi:10.15252/embj.2023113714)
Supplement: Supplementary file 3 — Source Data for Figure 2 [file EMBJ-42-e113714-s007.zip › Figure_2/2F/Numerical_Data_Cell_count.xlsx]

## Sheet: Hoja1
	Cell count of single cells from CD56hi CD16+ panel
	Only NK	Co-culture NK + CD141+ cDCs	Co-culture NK + Mo	Co-culture NK CD1c+ cDCs
Sjogren 13	8171	873	15728	10012
Sjogren 35	6300	1070	14932	8922
Sjogren 5	6323	4060	18277	14912
Sjogren 9	10816	1387	16854	14001
Sjogren 1	9663	1603	24466	12593
Sjogren 10	9501	2196	22405	12769
Sjogren 36	2719	571	32875	5135
Sjogren 4	3666	744	4537	4177
	Cell count of single cells from CD107a+ panel
	Only NK	Co-culture NK + CD141+ cDCs	Co-culture NK + Mo	Co-culture NK CD1c+ cDCs
Sjogren 13	9137	1064	12367	10488
Sjogren 35	7143	985	11507	11137
Sjogren 5	6515	1958	13946	13282
Sjogren 9	7855	801	15039	10306
Sjogren 1	7069	1419	24486	9627
Sjogren 10	8184	1989	25057	9848
Sjogren 36	1840	626	11858	4069
Sjogren 4	4121	918	5549	5603
