# Supplementary material for: MICa/b‐dependent activation of natural killer cells by CD64 + inflammatory type 2 dendritic cells contributes to autoimmunity
Source: EMBO J. 2023 Nov 2;42(23):e113714. doi: 10.15252/embj.2023113714 (PMC10690448; doi:10.15252/embj.2023113714)
Supplement: Supplementary file 4 — Source Data for Figure 3 [file EMBJ-42-e113714-s005.zip]

Archive with 13 entries (6 files):
- Figure_3/
- Figure_3/.DS_Store
- Figure_3/3A/
- Figure_3/3A/Cell_count.xlsx
- Figure_3/3F/
- Figure_3/3F/RTqPCR_relative_Expression.xlsx
- __MACOSX/
- __MACOSX/Figure_3/
- __MACOSX/Figure_3/._.DS_Store
- __MACOSX/Figure_3/3A/
- __MACOSX/Figure_3/3A/._Cell_count.xlsx
- __MACOSX/Figure_3/3F/
- __MACOSX/Figure_3/3F/._RTqPCR_relative_Expression.xlsx
