# Supplementary material for: MICa/b‐dependent activation of natural killer cells by CD64 + inflammatory type 2 dendritic cells contributes to autoimmunity
Source: EMBO J. 2023 Nov 2;42(23):e113714. doi: 10.15252/embj.2023113714 (PMC10690448; doi:10.15252/embj.2023113714)
Supplement: Supplementary file 4 — Source Data for Figure 3 [file EMBJ-42-e113714-s005.zip › Figure_3/3A/Cell_count.xlsx]

## Sheet: Hoja1
	Cell count of DR+ cells	Cell count of CD14+ and CD14low cells
HD 01	1352	25405
HD 02	2687	15804
HD 03	3333	71064
HD 04	7388	55470
HD 05	3963	51503
HD 06	5513	46342
HD 07	1576	35406
HD 08	1573	1794
HD 09	2662	28850
HD 10	1956	32807
HD 11	1811	33869
HD 12	5153	40793
HD 13	1394	19600
HD 14	4903	51299
HD 15	5369	35926
HD 16	9955	80865
HD 17	6719	96098
HD 18	637	3765
HD 19	502	3680
HD 20	487	8358
HD 21	978	4842
HD 22	904	21942
HD 23	839	15256
HD 24	477	6848
HD 25	319	2957
HD 26	1069	6550
HD 27	397	6660
HD 28	1324	8386												Lymphocytes/Single Cells/live cells/CD14+ | Count
HD 29	1251	9000												33375
HD 30	1904	11116												10418
HD 31	749	5053												23113
HD 32	458	5941												32696
HD 33	1492	13113												36473
HD 34	910	11783												25003
HD 35	1131	9372												31412
HD 36	897	7776												27447
HD 37	577	6326												23317
HD 38	1894	10323												61050
HD 39	2025	15565												6803
HD 40	1986	66611
HD 41	2198	41519
HD 42	1933	46669
HD 43	3161	73715
HD 44	3779	74960
HD 45	1983	55048
HD 46	2348	59297
HD 47	2010	63476
HD 48	1516	23194
Sjogren 01	8540	115285
Sjogren 04	6577	102386
Sjogren 05	1476	14447
Sjogren 07	1065	22786
Sjogren 08	271	16141
Sjogren 09	1439	19768
Sjogren 10	3395	21391
Sjogren 11	3395	21391
Sjogren 12	1105	8519												1159
Sjogren 13	613	9749												12531
Sjogren 15	613	23042
Sjogren 22	3756	30092
Sjogren 23	4653	48237
Sjogren 24	763	8902
Sjogren 25	586	5932
Sjogren 26	863	8805
Sjogren 27	854	13211
Sjogren 30	2068	12819
Sjogren 31	314	1987
Sjogren 32	1497	13488
Sjogren 33	970	8669												16859
Sjogren 34	721	9699												23076
Sjogren 35	1608	11445												31810
Sjogren 36	1079	21556
Sjogren 37	1146	8450												59608
Sjogren 38	917	7502
Sjogren 39	888	9655												62072
Sjogren 41	1379	24929
Sjogren 42	238	1564
Sjogren 43	1801	12369												17762
Sjogren 44	2201	39446
Sjogren 45	2210	65734
Sjogren 46	2050	131034
Sjogren 47	1027	76886
