# Supplementary material for: MICa/b‐dependent activation of natural killer cells by CD64 + inflammatory type 2 dendritic cells contributes to autoimmunity
Source: EMBO J. 2023 Nov 2;42(23):e113714. doi: 10.15252/embj.2023113714 (PMC10690448; doi:10.15252/embj.2023113714)
Supplement: Supplementary file 4 — Source Data for Figure 3 [file EMBJ-42-e113714-s005.zip › Figure_3/3F/RTqPCR_relative_Expression.xlsx]

## Sheet: Hoja1
	IFIT1	DDX60	RIG-I	STAT1
Sjogren 1	34.5047	33.6767	36.8396	30.1479
Sjogren 10	35.1127	34.6624	36.952	32.2067
Sjogren 42	34.0281	33.9686	34.2743	36.3764
HD01	35.0061	35.757	37.0423	29.5645
Sjogren 9	33.8295	33.9638	35.6198	29.9111
HD02	34.4951	33.9419	37.2298	29.6935
HD03	34.7729	36.862	36.8592	28.7159
Sjogren 4	28.8204	28.808	31.7296	26.3541
HD04	35.6472	35.3951	37.4754	30.4235
Sjogren 5	31.5395	30.4017	34.2338	29.048
Sjogren 39	31.4306	30.765	33.8689	27.6438
HD05	32.2621	41.9889	37.4954	28.1681
HD06	33.2262	34.3917	36.297	28.2906
