# Supplementary material for: MICa/b‐dependent activation of natural killer cells by CD64 + inflammatory type 2 dendritic cells contributes to autoimmunity
Source: EMBO J. 2023 Nov 2;42(23):e113714. doi: 10.15252/embj.2023113714 (PMC10690448; doi:10.15252/embj.2023113714)
Supplement: Supplementary file 5 — Source Data for Figure 4 [file EMBJ-42-e113714-s004.zip]

Archive with 33 entries (16 files):
- Figure_4/
- Figure_4/.DS_Store
- Figure_4/4A/
- Figure_4/4A/Cell_count.xlsx
- Figure_4/4B/
- Figure_4/4B/Cell_count.xlsx
- Figure_4/4C-D/
- Figure_4/4C-D/Cell_count.xlsx
- Figure_4/4E/
- Figure_4/4E/Cell_count.xlsx
- Figure_4/4F/
- Figure_4/4F/Cell_count.xlsx
- Figure_4/4G/
- Figure_4/4G/Cell_count.xlsx
- Figure_4/4H/
- Figure_4/4H/Cell_count.xlsx
- __MACOSX/
- __MACOSX/Figure_4/
- __MACOSX/Figure_4/._.DS_Store
- __MACOSX/Figure_4/4A/
- __MACOSX/Figure_4/4A/._Cell_count.xlsx
- __MACOSX/Figure_4/4B/
- __MACOSX/Figure_4/4B/._Cell_count.xlsx
- __MACOSX/Figure_4/4C-D/
- __MACOSX/Figure_4/4C-D/._Cell_count.xlsx
- __MACOSX/Figure_4/4E/
- __MACOSX/Figure_4/4E/._Cell_count.xlsx
- __MACOSX/Figure_4/4F/
- __MACOSX/Figure_4/4F/._Cell_count.xlsx
- __MACOSX/Figure_4/4G/
- __MACOSX/Figure_4/4G/._Cell_count.xlsx
- __MACOSX/Figure_4/4H/
- __MACOSX/Figure_4/4H/._Cell_count.xlsx
