# Supplementary material for: MICa/b‐dependent activation of natural killer cells by CD64 + inflammatory type 2 dendritic cells contributes to autoimmunity
Source: EMBO J. 2023 Nov 2;42(23):e113714. doi: 10.15252/embj.2023113714 (PMC10690448; doi:10.15252/embj.2023113714)
Supplement: Supplementary file 5 — Source Data for Figure 4 [file EMBJ-42-e113714-s004.zip › Figure_4/4A/Cell_count.xlsx]

## Sheet: Hoja1
	Cell count from DR+ cells
	Medium	Poly I:C
HD 01	6386	7306
HD 02	2405	2052
HD 03	2680	3064
HD 04	3032	2769
HD 05	6339	3752
HD 06	2648	2808
HD 07	15908	9288
HD 08	672	1016
HD 09	1114	1237
HD 10	1017	1168
HD 11	907	1035
HD 12	5134	5257
HD 13	722	1385
HD 14	922	992
HD 15	16716	18289
HD 16	411	705
HD 17	1982	2196
HD 18	2131	3690
HD 19	1126	1083
HD 20	1048	1088
HD 21	3401	4935
HD 22	1184	1769
HD 23	4738	3223
HD 24	6474	2546
Sjogren 01	8361	6589
Sjogren 04	4070	2133
Sjogren 05	2635	3056
Sjogren 08	984	943
Sjogren 09	5583	5044
Sjogren 10	5219	2729
Sjogren 13	1104	825
Sjogren 31	1126	1024
Sjogren 32	3040	3031
Sjogren 33	2125	2337
Sjogren 35	2978	5235
Sjogren 36	2747	2265
Sjogren 38	3266	2988
Sjogren 39	1664	1743
Sjogren 40	1156	1013
Sjogren 41	1175	836
Sjogren 42	6020	4061
Sjogren 43	364	247
Sjogren 44	12243	10019
Sjogren 45	2079	3233
Sjogren 46	1565	1503
Sjogren 47	2351	2742
Sjogren 48	1617	1113
Sjogren 49	3361	3668
