# Supplementary material for: MICa/b‐dependent activation of natural killer cells by CD64 + inflammatory type 2 dendritic cells contributes to autoimmunity
Source: EMBO J. 2023 Nov 2;42(23):e113714. doi: 10.15252/embj.2023113714 (PMC10690448; doi:10.15252/embj.2023113714)
Supplement: Supplementary file 5 — Source Data for Figure 4 [file EMBJ-42-e113714-s004.zip › Figure_4/4B/Cell_count.xlsx]

## Sheet: Hoja1
	Cell count from DR+ cells
	Medium	Poly I:C
Sjogren 05	2635	3056
Sjogren 09	5583	5044
Sjogren 13	1104	825
Sjogren 31	1126	1024
Sjogren 35	2978	5235
Sjogren 39	1664	1743
Sjogren 40	1156	1013
Sjogren 41	1175	836
Sjogren 42	6020	4061
Sjogren 43	364	247
Sjogren 44	12243	10019
Sjogren 45	2079	3233
Sjogren 46	1565	1503
Sjogren 47	2351	2742
Sjogren 48	1617	1113
Sjogren 49	3361	3668
