# Supplementary material for: MICa/b‐dependent activation of natural killer cells by CD64 + inflammatory type 2 dendritic cells contributes to autoimmunity
Source: EMBO J. 2023 Nov 2;42(23):e113714. doi: 10.15252/embj.2023113714 (PMC10690448; doi:10.15252/embj.2023113714)
Supplement: Supplementary file 5 — Source Data for Figure 4 [file EMBJ-42-e113714-s004.zip › Figure_4/4C-D/Cell_count.xlsx]

## Sheet: Hoja1
	Cell count from single cells
	Medium	Poly I:C
HD 01	439	505
HD 02	198	560
HD 03	142	263
HD 04	82	60
HD 05	979	673
HD 06	229	302
HD 07	453	585
HD 08	418	467
HD 09	646	718
HD 10	90	151
SS 01	539	433
SS 02	196	274
SS 03	1105	746
SS 05	434	289
SS 09	200	289
SS 10	116	122
SS 13	356	313
SS 14	132	184
SS 22	609	621
SS 36	241	201
SS 55	200	247
SS29	222	398
SS52	104	129
