# Supplementary material for: MICa/b‐dependent activation of natural killer cells by CD64 + inflammatory type 2 dendritic cells contributes to autoimmunity
Source: EMBO J. 2023 Nov 2;42(23):e113714. doi: 10.15252/embj.2023113714 (PMC10690448; doi:10.15252/embj.2023113714)
Supplement: Supplementary file 5 — Source Data for Figure 4 [file EMBJ-42-e113714-s004.zip › Figure_4/4E/Cell_count.xlsx]

## Sheet: Hoja1
	Med SS	Isotipic Poly (I:C) SS	aMICab Poly (I:C) SS
muestras_s35	1544	834	1822
muestras_s39	187	566	689
muestras_s40	2049	1150	3083
muestras_s43	11267	1623	2249
muestras_s44	8721	14938	20932
muestras_s45	28522	37986	31934
muestras_s48	59271	53676	55733
muestras_s49	13017	14559	11770
muestras_s51	8692	8478	10095
muestras_s52	12178	13119	11533
