# Supplementary material for: MICa/b‐dependent activation of natural killer cells by CD64 + inflammatory type 2 dendritic cells contributes to autoimmunity
Source: EMBO J. 2023 Nov 2;42(23):e113714. doi: 10.15252/embj.2023113714 (PMC10690448; doi:10.15252/embj.2023113714)
Supplement: Supplementary file 5 — Source Data for Figure 4 [file EMBJ-42-e113714-s004.zip › Figure_4/4F/Cell_count.xlsx]

## Sheet: Hoja1
	Count of live cells
	SC Medium	SC Poly I:C	#	DDX60 Medium	DDX60 Poly I:C	#	RIG-I Medium	RIG-I Poly I:C
EXP1
EXP2	4230	5684		1922	4206		3310	8391
EXP3	397	294		1055	578		795	797
EXP4	552	998		546	723		728	320
EXP5	2274	4832		2048	2215		1731	6860
EXP6	7656	6801		11164	14793		9701	8433
EXP7	663	798		412	433		403	415
EXP8	11044	12417					9729	6996
EXP9	1167	2947					2043	2037
EXP10	627	732					266	436
