# Supplementary material for: MICa/b‐dependent activation of natural killer cells by CD64 + inflammatory type 2 dendritic cells contributes to autoimmunity
Source: EMBO J. 2023 Nov 2;42(23):e113714. doi: 10.15252/embj.2023113714 (PMC10690448; doi:10.15252/embj.2023113714)
Supplement: Supplementary file 5 — Source Data for Figure 4 [file EMBJ-42-e113714-s004.zip › Figure_4/4G/Cell_count.xlsx]

## Sheet: Hoja1
	Count of live cells
	MEDIUM	PIC
Mouse 01 WT	13689	20581
Mouse 02 KO	8303	8098
Mouse 03 WT	13948	12223
Mouse 04 KO	17597	12569
Mouse 05 WT	3963	2867
Mouse 06 KO	1758	1405
Mouse 07 KO	1532	1727
Mouse 08 WT	742	910
Mouse 09 WT	2183	2183
Mouse 10 KO	2482	1793
Mouse 11 KO	1465	1601
