# Supplementary material for: MICa/b‐dependent activation of natural killer cells by CD64 + inflammatory type 2 dendritic cells contributes to autoimmunity
Source: EMBO J. 2023 Nov 2;42(23):e113714. doi: 10.15252/embj.2023113714 (PMC10690448; doi:10.15252/embj.2023113714)
Supplement: Supplementary file 5 — Source Data for Figure 4 [file EMBJ-42-e113714-s004.zip › Figure_4/4H/Cell_count.xlsx]

## Sheet: Hoja1
	SC Medium	SC Poly I:C	#	IFIT1 Medium	IFIT1 Poly I:C
Exp 01	11044	12417		10759	10256
Exp 02	1167	2947		2096	2144
Exp 03	627	732		266	436
Exp 04	1539	1445		1192	1136
Exp 05	4100	6787		5764	2002
Exp 06	6970	5310		8293	5898
