# Supplementary material for: MICa/b‐dependent activation of natural killer cells by CD64 + inflammatory type 2 dendritic cells contributes to autoimmunity
Source: EMBO J. 2023 Nov 2;42(23):e113714. doi: 10.15252/embj.2023113714 (PMC10690448; doi:10.15252/embj.2023113714)
Supplement: Supplementary file 6 — Source Data for Figure 5 [file EMBJ-42-e113714-s006.zip]

Archive with 33 entries (16 files):
- Figure_5/
- Figure_5/.DS_Store
- Figure_5/5A/
- Figure_5/5A/Quantification_.xlsx
- Figure_5/5B/
- Figure_5/5B/Cell_count.xlsx
- Figure_5/5C/
- Figure_5/5C/Quantification_aggregates.xlsx
- Figure_5/5D/
- Figure_5/5D/Quantification_PAX5+_cells.xlsx
- Figure_5/5E-F/
- Figure_5/5E-F/Cell_count_nk_cells.xlsx
- Figure_5/5G/
- Figure_5/5G/Cell_count_ICS_nk_cells.xlsx
- Figure_5/5H-I-J/
- Figure_5/5H-I-J/Cell_count.xlsx
- __MACOSX/
- __MACOSX/Figure_5/
- __MACOSX/Figure_5/._.DS_Store
- __MACOSX/Figure_5/5A/
- __MACOSX/Figure_5/5A/._Quantification_.xlsx
- __MACOSX/Figure_5/5B/
- __MACOSX/Figure_5/5B/._Cell_count.xlsx
- __MACOSX/Figure_5/5C/
- __MACOSX/Figure_5/5C/._Quantification_aggregates.xlsx
- __MACOSX/Figure_5/5D/
- __MACOSX/Figure_5/5D/._Quantification_PAX5+_cells.xlsx
- __MACOSX/Figure_5/5E-F/
- __MACOSX/Figure_5/5E-F/._Cell_count_nk_cells.xlsx
- __MACOSX/Figure_5/5G/
- __MACOSX/Figure_5/5G/._Cell_count_ICS_nk_cells.xlsx
- __MACOSX/Figure_5/5H-I-J/
- __MACOSX/Figure_5/5H-I-J/._Cell_count.xlsx
