# Supplementary material for: MICa/b‐dependent activation of natural killer cells by CD64 + inflammatory type 2 dendritic cells contributes to autoimmunity
Source: EMBO J. 2023 Nov 2;42(23):e113714. doi: 10.15252/embj.2023113714 (PMC10690448; doi:10.15252/embj.2023113714)
Supplement: Supplementary file 6 — Source Data for Figure 5 [file EMBJ-42-e113714-s006.zip › Figure_5/5A/Quantification_.xlsx]

## Sheet: Hoja1
	1 week					2 weeks					3 weeks					8 weeks
	Mice weight	Tube wegiht before saliva	Tube wegiht with saliva	saliva weight (mg)	saliva weight (mg)/mice weight (g)	Mice weight	Tube wegiht before saliva	Tube wegiht with saliva	saliva weight (mg)	saliva weight (mg)/mice weight (g)	Mice weight	Tube wegiht before saliva	Tube wegiht with saliva	saliva weight (mg)	saliva weight (mg)/mice weight (g)	Mice weight	Tube wegiht before saliva	Tube wegiht with saliva	saliva weight (mg)	saliva weight (mg)/mice weight (g)
	18.54	1755.2	1964.4	209.2	11.2837	17.74	1749.7	2028.9	279.2	15.7384	18.63	1746	2000.2	254.2	13.6447	22.4	1514.6	1714.1	199.5	8.90625
	17.9	1764.2	1855.9	91.7	5.12291	17.11	1757.3	2011.8	254.5	14.8743	17.38	1768.4	1976.7	208.3	11.985	19.56	1526	1657.6	131.6	6.72802
	20.6	1761.6	1761.9													21.9	1498	1666.1	168.1	7.6758
	20.65	1737.3	1847.7	110.4	5.34625	19.68	1761.7	1994.3	232.6	11.8191	19.05	1765	2009.3	244.3	12.8241	22.37	1521.2	1676.4	155.2	6.93786
	21.34	1762.4	1993.6	231.2	10.8341	21.11	1769.8	2029.4	259.6	12.2975	20.83	1772.2	2019.8	247.6	11.8867	20.3	1517.7	1684.2	166.5	8.20197
	18.4	1722.3	1877.4	155.1	8.42935	17.68	1755.1	1830.8	75.7	4.28167	18.23	1768.8	1943.3	174.5	9.57213	20.77	1528.6	1676.7	148.1	7.13048
	20.15	1763.5	1855.7	92.2	4.57568	19.69	1743.4	1865.5	122.1	6.20112	20.6	1710.5	1930.8	220.3	10.6942	20.88	1527.3	1647.8	120.5	5.77107
	19.33	1759.6	1874.8	115.2	5.95965	18.98	1781.6	1880.3	98.7	5.20021	19.7	1770.7	1958.7	188	9.54315	21.2	1531.9	1675.7	143.8	6.78302
	18.68	1761.6	1847.9	86.3	4.61991	17.5	1763.5	1881.4	117.9	6.73714	18.3	1762	1967.6	205.6	11.235
	17.68	1741.9	1782.8	40.9	2.31335	16.59	1736.6	1789.1	52.5	3.16456	17.39	1739.6	1944.1	204.5	11.7596	19.62	1520.7	1655.7	135	6.88073
	19.26	1761	1891	130	6.74974
	19.81	1760.4	1757.9
	18.9	1761.6	1914.7	153.1	8.10053	18.5	1754.8	1922.6	167.8	9.07027	18.16	1761.8	1970.9	209.1	11.5143
	19.2	1769.7	1931.2	161.5	8.41146	19.04	1764.9	1980.3	215.4	11.313	19.35	1761.1	2001	239.9	12.3979
	19.89	1734.4	1965.6	231.2	11.6239	19.67	1780.1	1989	208.9	10.6202	19.6	1768.2	1920.3	152.1	7.7602
	19.29	1756.5	1955.1	198.6	10.2955	19.15	1775.9	1934.9	159	8.30287	19.65	1766.7	1945.8	179.1	9.1145
	20.1	1761.9	1855.5	93.6	4.65672	18.95	1767.1	1875.7	108.6	5.73087	20.07	1758	1917.6	159.6	7.95217
	20.15	1759.5	1920	160.5	7.96526	19.26	1740.5	1829.4	88.9	4.61578	19.85	1765	1966.7	201.7	10.1612
	19.16	1769	1843	74	3.86221	18.2	1761.2	1869.7	108.5	5.96154	19.09	1740.8	1878.1	137.3	7.19225
	17.54	1749.8	1906.9	157.1	8.95667	17.02	1761.5	1851.7	90.2	5.29965	17.97	1761.8	1917.5	155.7	8.66444
