# Supplementary material for: MICa/b‐dependent activation of natural killer cells by CD64 + inflammatory type 2 dendritic cells contributes to autoimmunity
Source: EMBO J. 2023 Nov 2;42(23):e113714. doi: 10.15252/embj.2023113714 (PMC10690448; doi:10.15252/embj.2023113714)
Supplement: Supplementary file 6 — Source Data for Figure 5 [file EMBJ-42-e113714-s006.zip › Figure_5/5B/Cell_count.xlsx]

## Sheet: Hoja1
1week. Cell count of haematopoyetic cd45.2+ cells						3week. Cell count of haematopoyetic cd45.2+ cells
PBS group		PIC group			PBS group		PIC group
Mouse 1	12364	Mouse 6	17249		Mouse 1	7871	Mouse 4	8567
Mouse 2	14634	Mouse 7	21280		Mouse 2	7401	Mouse 5	8237
Mouse 3	15254	Mouse 8	25908		Mouse 3	5447	Mouse 6	10699
Mouse 4	17373	Mouse 9	25528		Mouse 9	27798	Mouse 7	7238
Mouse 5	14084	Mouse 10	25076		Mouse 10	17203	Mouse 8	4635
Mouse 11	13616	Mouse 16	53635		Mouse 11	23267	Mouse 14	25016
Mouse 12	26127	Mouse 17	37816		Mouse 12	24091	Mouse 15	30274
Mouse 13	26615	Mouse 18	49836		Mouse 13	16958	Mouse 16	31246
Mouse 14	16612	Mouse 19	45485				Mouse 17	27566
Mouse 15	27218	Mouse 20	19149				Mouse 18	19600
Mouse 21	6002	Mouse 25	34844
Mouse 22	16662	Mouse 26	25704
Mouse 23	97023	Mouse 27	34751
Mouse 24	234023	Mouse 28	13974
Mouse 29	24748	Mouse 34	19745
Mouse 30	14861	Mouse 35	17466
Mouse 31	14740	Mouse 36	14497
Mouse 32	10620	Mouse 37	21840
Mouse 33	22377	Mouse 38	11798
		Mouse 39	44317
		Mouse 40	32770
		Mouse 41	42964
		Mouse 42	18628
		Mouse 43	19745
