# Supplementary material for: MICa/b‐dependent activation of natural killer cells by CD64 + inflammatory type 2 dendritic cells contributes to autoimmunity
Source: EMBO J. 2023 Nov 2;42(23):e113714. doi: 10.15252/embj.2023113714 (PMC10690448; doi:10.15252/embj.2023113714)
Supplement: Supplementary file 6 — Source Data for Figure 5 [file EMBJ-42-e113714-s006.zip › Figure_5/5C/Quantification_aggregates.xlsx]

## Sheet: Hoja1
	mm2 total aggregates
3w Mouse 5	2697
3w Mouse 3	2.04097e+06
3w Mouse 1	2674878
3w Mouse 4	1.08702e+06
3w Mouse 5	2.70202e+06
3w Mouse 10		2.74735e+06
3w Mouse 9		6.62037e+06
3w Mouse 7		2.76347e+06
3w Mouse 10		4.79991e+06
3w Mouse 6		7.67916e+06
8w Mouse 4	8365243
8w Mouse 1	1.89794e+06
8w Mouse 10	5.11501e+06
8w Mouse 10	218183
8w Mouse 4	218294
8w Mouse 2	3.93611e+06
8w Mouse 6		5.1333e+06
8w Mouse 9		9.85857e+06
8w Mouse 10		3.4701e+06
8w Mouse 6		1.74125e+06
8w Mouse 9		969327
8w Mouse 6		9.4438e+06
