# Supplementary material for: MICa/b‐dependent activation of natural killer cells by CD64 + inflammatory type 2 dendritic cells contributes to autoimmunity
Source: EMBO J. 2023 Nov 2;42(23):e113714. doi: 10.15252/embj.2023113714 (PMC10690448; doi:10.15252/embj.2023113714)
Supplement: Supplementary file 6 — Source Data for Figure 5 [file EMBJ-42-e113714-s006.zip › Figure_5/5D/Quantification_PAX5+_cells.xlsx]

## Sheet: Hoja1
	PAX5+ cells/mm2
3w Mouse 5	3
3w Mouse 3	2
3w Mouse 1	2.51
3w Mouse 4	3.67131
3w Mouse 5	5
3w Mouse 10		7
3w Mouse 9		11.98
3w Mouse 7		17.97
3w Mouse 10		6
3w Mouse 6		11.98
8w Mouse 4	0.7853
8w Mouse 1	0.9798
8w Mouse 10	1
8w Mouse 10	0.6249
8w Mouse 4	0.5995
8w Mouse 2	2
8w Mouse 6		2.89
8w Mouse 9		3.9
8w Mouse 10		11.62
8w Mouse 6		2.25
8w Mouse 9		3
8w Mouse 6		10.04
