# Supplementary material for: MICa/b‐dependent activation of natural killer cells by CD64 + inflammatory type 2 dendritic cells contributes to autoimmunity
Source: EMBO J. 2023 Nov 2;42(23):e113714. doi: 10.15252/embj.2023113714 (PMC10690448; doi:10.15252/embj.2023113714)
Supplement: Supplementary file 6 — Source Data for Figure 5 [file EMBJ-42-e113714-s006.zip › Figure_5/5E-F/Cell_count_nk_cells.xlsx]

## Sheet: Hoja1
1week. Cell count of total NK NK1.1+ cells						3week. Cell count of total NK NK1.1+ cells
PBS group		PIC group			PBS group		PIC group
Mouse 1	3402	Mouse 6	11433			35	Mouse 6	4200
Mouse 2	3812	Mouse 7	11296		Mouse 2	2525	Mouse 7	2908
Mouse 3	5818	Mouse 8	16546		Mouse 3	2854	Mouse 8	4871
Mouse 4	4548	Mouse 9	8599		Mouse 4	2024	Mouse 9	2922
Mouse 5	3704	Mouse 10	11495		Mouse 5	1354	Mouse 10	1977
Mouse 11	4001	Mouse 16	14302		Mouse 11	1082	Mouse 16	1928
Mouse 12	3916	Mouse 17	11665		Mouse 12	806	Mouse 17	2005
Mouse 13	4994	Mouse 18	17700		Mouse 13	984	Mouse 18	2164
Mouse 14	3395	Mouse 19	11928		Mouse 14	1236	Mouse 19	2699
Mouse 15	5264	Mouse 20	8415		Mouse 15	666	Mouse 20	2096
Mouse 21	6416	Mouse 25	15473
Mouse 22	8365	Mouse 26	8628
Mouse 23	55396	Mouse 27	9209
Mouse 24	96910	Mouse 28	12005
Mouse 29	1298	Mouse 34	3371
Mouse 30	1456	Mouse 35	3320
Mouse 31	1023	Mouse 36	1953
Mouse 32	1100	Mouse 37	5113
Mouse 33	1391	Mouse 38	2574
