# Supplementary material for: MICa/b‐dependent activation of natural killer cells by CD64 + inflammatory type 2 dendritic cells contributes to autoimmunity
Source: EMBO J. 2023 Nov 2;42(23):e113714. doi: 10.15252/embj.2023113714 (PMC10690448; doi:10.15252/embj.2023113714)
Supplement: Supplementary file 6 — Source Data for Figure 5 [file EMBJ-42-e113714-s006.zip › Figure_5/5G/Cell_count_ICS_nk_cells.xlsx]

## Sheet: Hoja1
1week. Cell count of total NK NK1.1+ cells					2week. Cell count of total NK NK1.1+ cells
PBS group		PIC group			PBS group		PIC group
Mouse 1		Mouse 6	4819		Mouse 1	1450	Mouse 6	3538
Mouse 2	1855	Mouse 7	6373		Mouse 2	796	Mouse 7	3593
Mouse 3	2434	Mouse 8	4765		Mouse 3	772	Mouse 8	2166
Mouse 4	1292	Mouse 9	5177		Mouse 4	1700	Mouse 9	2907
Mouse 5	1895	Mouse 10	3876		Mouse 5	1472	Mouse 10	1830
					Mouse 11	1560	Mouse 16	4800
					Mouse 12	1541	Mouse 17	4115
					Mouse 13	1248	Mouse 18	5397
					Mouse 14	1764	Mouse 19	4033
					Mouse 15	1843	Mouse 20	2809
